# Supplementary material for: Genome-wide association study of resistance to anthracnose in pepper (Capsicum chinense) germplasm
Source: BMC Plant Biol. 2023 Aug 10;23:389. doi: 10.1186/s12870-023-04388-4 (PMC10413807; doi:10.1186/s12870-023-04388-4)
Supplement: Supplementary file 1 — Supplementary Material 1 [file 12870_2023_4388_MOESM1_ESM.xlsx]

## Sheet: Figure S2
	Supplementary Figure S2: illustrates the disease severity score in both experimental conditions.

## Sheet: Table S1
		Suplementary Table S1. Genotyping-by-sequencing statistics summary.
		7.46538e+06	1.12727e+09	6.79507e+06	7.86794e+08	115.496	0.909696	6.79507e+06	6.40771e+06	0.941726	127824	16.9563	7.60984	3.10359e+07	234.942	0.0103131
		1470679214	222072561314	1338629204	154998404496			1338629204	1262318820		25181299			6114080643
1.BarCode	2.Sample ID	3.Sum of raw reads	4.Total length of raw reads	5.Sum of trimmed reads	6.Total length of trimmed reads (bp)	7.Avg. length of trimmed reads (bp)	8.Trimmed/Raw (%)	9.Sum of trimmed reads	10.No. of mapped reads	11.Percent of mapped reads (%)	12.No. of mapped region	13.Avg. depth of mapped region (#)	14.medain depth of mapped region (#)	15.Total length of mapped region (bp)	16.Avg. length of mapped region (bp)	17.Reference Genome coverage (%)
TGCA	8	5919498	893844198	5298404	611879822	115.484	0.895077	5298404	3935899	0.742846	121056	11.6756	6.47191	30945556	255.63	0.010283
CAGA	11	2968240	448204240	2688270	306270961	113.929	0.905678	2688270	2628980	0.977945	105793	9.56918	5.73759	23712567	224.141	0.00787955
GCGT	13	2624532	396304332	2389642	272139341	113.883	0.910502	2389642	2099787	0.878704	94251	9.21758	5.48511	19056295	202.187	0.00633229
CGAT	15	4690456	708258856	4227284	481820988	113.979	0.901252	4227284	4133468	0.977807	142120	10.5818	6	36625111	257.706	0.0121703
GTAA	16	3007804	454178404	2712462	310330412	114.409	0.901808	2712462	2567304	0.946485	61557	14.6338	5.26852	12164084	197.607	0.00404205
AGGC	17	3398726	513207626	3042866	343309536	112.824	0.895296	3042866	2838825	0.932944	85551	12.2211	5.23506	17071061	199.543	0.00567261
GATC	18	4717520	712345520	4230658	490098150	115.844	0.896797	4230658	4034345	0.953598	82359	16.4068	6.27586	20290644	246.368	0.00674246
TCAC	19	5803938	876394638	5235994	600613757	114.709	0.902145	5235994	4944356	0.944301	159250	11.0569	6.30987	43033793	270.228	0.0142999
TGCGA	20	3779028	570633228	3389594	386363434	113.985	0.896949	3389594	3228571	0.952495	78481	14.1585	5.72509	17662137	225.05	0.00586902
CGCTT	21	6131498	925856198	5498092	626001355	113.858	0.896696	5498092	5236809	0.952478	137278	13.1606	6.43525	35606723	259.377	0.0118319
TCACC	23	5599194	845478294	5037676	575757111	114.29	0.899714	5037676	4743930	0.94169	136738	12.0079	6.35364	36929346	270.074	0.0122714
CTAGC	24	10009134	1511379234	8987584	1021797270	113.69	0.897938	8987584	8591676	0.955949	127103	21.0625	5.98718	31626665	248.827	0.0105094
ACAAA	27	7102720	1072510720	6399892	728506442	113.831	0.901048	6399892	5999397	0.937422	89999	21.3824	5.62264	18947851	210.534	0.00629626
TTCTC	29	16152682	2439054982	14544658	1655836141	113.845	0.900448	14544658	13538002	0.930789	153718	25.0417	5.95901	38172269	248.327	0.0126844
AGCCC	31	11413826	1723487726	10181066	1159760906	113.914	0.891994	10181066	9350672	0.918437	130595	21.093	6.17155	34684145	265.586	0.0115253
GTATT	32	3691670	557442170	3317014	380390532	114.679	0.898513	3317014	3107989	0.936984	107511	10.4909	5.82933	26858532	249.821	0.00892493
CTGTA	33	1105898	166990598	994482	113589745	114.22	0.899253	994482	961535	0.96687	45761	8.5906	5.13699	8507426	185.91	0.00282697
ACCGT	34	4487760	677651760	4014184	460699199	114.768	0.894474	4014184	3844360	0.957694	90184	14.3837	5.86755	21221866	235.317	0.0070519
GCTTA	36	1063848	160641048	951794	109463988	115.008	0.894671	951794	911165	0.957313	38348	9.45851	5.14794	7172941	187.049	0.00238353
GGTGT	37	1724298	260368998	1552158	178148781	114.775	0.900168	1552158	1497894	0.96504	51459	10.8814	5.18598	10165389	197.543	0.0033779
AGGAT	38	1932854	291860954	1724108	196764422	114.125	0.892001	1724108	1643905	0.953481	72345	8.87779	5.21053	14828542	204.97	0.00492744
ATTGA	39	6587664	994737264	5946020	677054820	113.867	0.902599	5946020	5624185	0.945874	110264	16.8303	5.7949	25282837	229.294	0.00840134
CATCT	40	11833344	1786834944	10655226	1222388362	114.722	0.900441	10655226	10214051	0.958595	214143	15.1316	7.31579	60106544	280.684	0.019973
CCTAC	41	7526920	1136564920	6779664	765409709	112.898	0.900722	6779664	6459783	0.952818	121470	17.8673	5.7082	27220039	224.089	0.00904506
GAGGA	42	6108038	922313738	5500378	627845030	114.146	0.900515	5500378	5199178	0.94524	90976	17.8445	5.62778	20849484	229.176	0.00692816
GGAAC	43	10529630	1589974130	9474230	1080651130	114.062	0.899769	9474230	8977198	0.947539	122185	21.6993	6	30599464	250.436	0.010168
GTCAA	44	2751938	415542638	2473996	284461337	114.981	0.899001	2473996	2371671	0.95864	95390	9.74111	5.80097	21731870	227.821	0.00722137
TAATA	45	2316446	349783346	2083656	239165586	114.782	0.899506	2083656	1975190	0.947944	87069	8.90633	5.37037	18461445	212.032	0.00613463
TACAT	46	4698978	709545678	4234326	484297802	114.374	0.901116	4234326	4042594	0.95472	102455	13.8389	5.48371	22926745	223.774	0.00761842
TCGTT	47	5392234	814227334	4906242	557343113	113.599	0.909872	4906242	4586785	0.934888	162846	10.8391	6	39530457	242.747	0.0131357
GGTTGT	49	8984076	1356595476	8116320	925210143	113.994	0.903412	8116320	7807702	0.961976	168219	15.0822	6.65409	47916403	284.845	0.0159223
CCAGCT	50	5617858	848296558	5097060	569172747	111.667	0.907296	5097060	4841955	0.949951	117340	14.7575	5.52484	24383203	207.8	0.00810239
TTCAGA	51	4512374	681368474	4058384	459690761	113.269	0.89939	4058384	3879049	0.955811	90264	14.6703	5.59538	19769938	219.024	0.00656943
TAGGAA	52	2142284	323484884	1929818	220331072	114.172	0.900823	1929818	1836474	0.951631	90911	8.12794	5.37643	19600013	215.596	0.00651297
GCTCTA	53	2067544	312199144	1851146	211157325	114.068	0.895336	1851146	1780128	0.961636	69981	9.87972	5.36424	14221487	203.219	0.00472572
CCACAA	55	1613156	243586556	1451628	164336755	113.209	0.899868	1451628	1370495	0.944109	75216	7.71165	5.25	14497823	192.749	0.00481754
CTTCCA	56	2481314	374678414	2226438	253125314	113.691	0.897282	2226438	2120452	0.952397	66429	11.5058	5.27536	13518556	203.504	0.00449214
GAGATA	57	4837116	730404516	4367534	497768520	113.97	0.902921	4367534	4227343	0.967902	139490	11.0828	5.81364	33151305	237.661	0.011016
ACCTAA	61	1773830	267848330	1596806	181468161	113.644	0.900202	1596806	1526409	0.955914	73494	8.56624	5.36607	14476281	196.972	0.00481038
ATATGT	62	2002828	302427028	1815942	206066329	113.476	0.906689	1815942	1749436	0.963377	78736	8.98169	5.38353	15978863	202.942	0.00530968
ATCGTA	63	1409098	212773798	1270860	144418247	113.638	0.901896	1270860	1224942	0.963869	62842	8.1608	5.36395	12150623	193.352	0.00403758
CATCGT	64	4384926	662123826	3940154	450072355	114.227	0.898568	3940154	3724182	0.945187	108972	12.0586	5.97395	27540696	252.732	0.00915161
CGCGGT	65	7797970	1177493470	6945758	788941065	113.586	0.890714	6945758	6613793	0.952206	147922	15.1891	7.30876	39256826	265.389	0.0130448
CTATTA	66	6631086	1001293986	5971510	681036425	114.048	0.900533	5971510	5753037	0.963414	140208	14.1989	6.96809	36056320	257.163	0.0119813
GCCAGT	67	5634204	850764804	5066778	577062310	113.891	0.899289	5066778	4910055	0.969069	158099	10.9471	6.26178	41233666	260.809	0.0137017
GGAAGA	68	1946598	293936298	1758752	199210125	113.268	0.9035	1758752	1663122	0.945626	74252	9.00472	5.63588	15885038	213.934	0.0052785
GTACTT	69	4267816	644440216	3852350	438016103	113.701	0.902651	3852350	3687426	0.957189	123746	10.9242	6	30387950	245.567	0.0100977
GTTGAA	70	1551344	234252944	1406208	159525563	113.444	0.906445	1406208	1330352	0.946056	72656	7.82598	5.24691	13634048	187.652	0.00453051
TATTTTT	80	6639916	1002627316	5990648	683423022	114.082	0.902217	5990648	5594822	0.933926	174265	10.9425	6.54167	48437210	277.951	0.0160954
CTTGCTT	81	8380118	1265397818	7521772	856948809	113.929	0.897574	7521772	7171891	0.953484	162775	14.6945	6.97718	43294344	265.977	0.0143865
ATGAAAC	82	8627902	1302813202	7742666	885657277	114.387	0.897398	7742666	7328824	0.94655	181756	12.9617	6.97126	52812355	290.567	0.0175492
GAACTTC	85	7137066	1077696966	6430312	727719530	113.17	0.900974	6430312	6039861	0.93928	167088	12.0686	6.62429	47098428	281.878	0.0156505
GTCGATT	89	5969966	901464866	5409730	614948074	113.674	0.906158	5409730	5132764	0.948802	135006	13.2553	6.52837	34906642	258.556	0.0115993
ATTGGAT	94	3689126	557058026	3357820	379496902	113.019	0.910194	3357820	3283991	0.978013	125545	9.90157	5.91525	30348066	241.731	0.0100845
CATAAGT	96	4296446	648763346	3859944	439098660	113.758	0.898404	3859944	3649779	0.945552	124539	10.405	6.20833	33278599	267.214	0.0110583
CGCTGAT	104	6284320	948932320	5599290	638682553	114.065	0.890994	5599290	5303057	0.947095	114114	15.3139	6.11623	29731911	260.546	0.00987974
CGGTAGA	112	2642428	399006628	2331926	264797096	113.553	0.882494	2331926	2238629	0.959991	85577	9.77284	5.63535	19719967	230.435	0.00655283
CTACGGA	113	10112030	1526916530	9065520	1031685853	113.803	0.896508	9065520	8793280	0.96997	167851	16.3349	6.74454	47920836	285.496	0.0159238
GCGGAAT	114	28960526	4373039426	25919030	2963301098	114.329	0.894978	25919030	25064636	0.967036	241463	30.9364	9.41349	64994356	269.169	0.0215972
TAGCGGA	115	25563796	3860133196	22945022	2610540412	113.774	0.897559	22945022	21753932	0.948089	217111	30.6206	9.33333	57043134	262.737	0.0189551
TCGAAGA	116	10605940	1601496940	9501152	1088745926	114.591	0.895833	9501152	9073271	0.954965	175214	17.0677	7.58544	46458566	265.153	0.0154379
TCTGTGA	117	7545608	1139386808	6759378	769184328	113.795	0.895803	6759378	6416974	0.949344	121108	16.7051	6.51829	31724934	261.956	0.010542
TGCTGGA	118	4926746	743938646	4408726	502267208	113.926	0.894856	4408726	4134968	0.937905	116681	12.1642	6.14674	30247601	259.233	0.0100511
ACGACTAC	119	20592852	3109520652	18350214	2087787155	113.775	0.891096	18350214	17937080	0.977486	215316	27.2654	9.18731	54458100	252.922	0.0180961
TCTCAGTC	124	22935974	3463332074	20557990	2352371381	114.426	0.896321	20557990	19898041	0.967898	220332	25.4326	8	63651311	288.888	0.021151
CCGGATAT	125	10595632	1599940432	9462136	1078634701	113.995	0.893022	9462136	9109136	0.962693	147624	18.9462	7.1405	41115449	278.515	0.0136624
CGCCTTAT	126	12599264	1902488864	11173984	1267616312	113.444	0.886876	11173984	10800392	0.966566	187469	18.666	7.78723	50183884	267.692	0.0166758
AACCGAGA	127	5423334	818923434	4843904	550563075	113.661	0.89316	4843904	4708438	0.972034	120302	13.864	6.66456	30163484	250.731	0.0100231
ACAGGGAA	128	5507488	831630688	4932460	563016878	114.145	0.895592	4932460	4769676	0.966997	122323	13.7918	6.61149	30753281	251.41	0.0102191
ACGTGGTA	129	4956342	748407642	4431884	505784872	114.124	0.894184	4431884	4233523	0.955242	111065	13.8384	6.86861	27783813	250.158	0.0092324
CCATGGGT	130	24614580	3716801580	22047772	2513770126	114.015	0.89572	22047772	21010684	0.952962	225948	28.8453	9.05288	59457888	263.149	0.0197575
CGCGGAGA	131	6012768	907927968	5373266	608061526	113.164	0.893643	5373266	5256213	0.978216	132159	13.3389	6.54639	35613800	269.477	0.0118343
CGTGTGGT	132	10689532	1614119332	9332014	1052157098	112.747	0.873005	9332014	8864773	0.949931	142705	19.0606	6.95105	38988003	273.207	0.0129555
GCTGTGGA	136	5188444	783455044	4652304	527994423	113.491	0.896667	4652304	4438045	0.953946	97447	14.9801	5.87293	22742837	233.387	0.00755731
GGATTGGT	137	4340964	655485564	3920150	446517537	113.903	0.90306	3920150	3780263	0.964316	122689	11.266	6.02797	30791708	250.974	0.0102319
GTGAGGGT	138	2311072	348971872	2095622	237086430	113.134	0.906775	2095622	1990311	0.949747	96437	8.2801	5.21678	19664030	203.905	0.00653424
TATCGGGA	139	4872064	735681664	4372134	498866384	114.101	0.897388	4372134	4200524	0.960749	135604	11.1263	6	33848705	249.614	0.0112477
TTCCTGGA	140	7928406	1197189306	7099354	814198595	114.686	0.895433	7099354	6893773	0.971042	140673	17.3614	7.57239	35156479	249.916	0.0116823
CTCC	143	5786376	873742776	5320870	622704961	117.031	0.919551	5320870	5171176	0.971867	135455	14.7518	7.59694	33430595	246.802	0.0111088
TGCA	144	13603700	2054158700	12504104	1463601023	117.05	0.919169	12504104	12290056	0.982882	206712	20.2938	9.22473	55411995	268.064	0.0184131
ACTA	145	12975568	1959310768	11910930	1396777552	117.269	0.917951	11910930	11616075	0.975245	176990	22.2488	9.07089	46739280	264.079	0.0155312
CAGA	146	6207596	937346996	5709438	667366174	116.888	0.91975	5709438	5457544	0.955881	144421	14.4553	7.63717	35390663	245.052	0.0117601
AACT	147	27717916	4185405316	25415464	3005979460	118.274	0.916933	25415464	24117738	0.94894	216994	34.0429	10	55763312	256.981	0.0185298
GCGT	149	19800152	2989822952	18208064	2142578987	117.672	0.919592	18208064	17254980	0.947656	194069	27.4212	8.8024	52228532	269.124	0.0173552
CGAT	150	15161186	2289339086	13855088	1618205041	116.795	0.913853	13855088	13005014	0.938645	214166	20.0183	8.60762	57849102	270.113	0.0192229
GTAA	151	13442098	2029756798	12325392	1454208363	117.985	0.916925	12325392	11666262	0.946523	174105	23.3634	9.28195	43875948	252.009	0.0145797
AGGC	152	10005980	1510902980	9134182	1059853106	116.032	0.912872	9134182	7967425	0.872265	172838	16.5178	8.02137	45049176	260.644	0.0149696
GATC	153	31091168	4694766368	28563790	3369315699	117.958	0.918711	28563790	27213945	0.952743	232779	36.0411	10.7152	63048502	270.851	0.0209506
TCAC	154	9636456	1455104856	8886756	1037647093	116.763	0.922202	8886756	8355470	0.940216	188486	15.9607	8.65563	51646928	274.009	0.017162
TGCGA	155	4164260	628803260	3819978	447569334	117.165	0.917325	3819978	3611763	0.945493	113621	13.0523	7.73926	27329674	240.534	0.00908149
CGCTT	158	6877962	1038572262	6263250	745766535	119.07	0.910626	6263250	5951124	0.950165	120494	17.5999	7.91165	30304215	251.5	0.0100699
TCACC	159	33193862	5012273162	30484316	3562992170	116.88	0.918372	30484316	29087550	0.954181	253980	36.9714	10.9536	63995888	251.972	0.0212655
CTAGC	160	15093928	2279183128	13846038	1612003436	116.423	0.917325	13846038	13272821	0.958601	174004	25.5963	9.49315	45890830	263.734	0.0152493
ACAAA	161	12847124	1939915724	11804822	1374044351	116.397	0.918869	11804822	11329412	0.959727	202963	19.8331	9.01124	52109295	256.743	0.0173156
TTCTC	163	9470582	1430057882	8717634	1013696758	116.281	0.920496	8717634	8346461	0.957423	192999	15.7296	8.10509	50582655	262.088	0.0168083
AGCCC	164	14376750	2170889250	13101898	1527518054	116.588	0.911325	13101898	12386357	0.945386	199093	20.3588	8.94231	54653873	274.514	0.0181612
GTATT	165	7560864	1141690464	6936220	826240013	119.12	0.917385	6936220	6641762	0.957548	145698	16.3101	8.07379	37830894	259.653	0.012571
CTGTA	166	1808062	273017362	1656456	194370671	117.341	0.91615	1656456	1576118	0.9515	65832	10.5095	6.15732	13602303	206.621	0.00451996
ACCGT	167	5180688	782283888	4760774	553200401	116.2	0.918946	4760774	4564476	0.958768	122998	15.1047	7.99695	29028718	236.01	0.00964607
GGTGT	169	4791910	723578410	4416994	515710210	116.756	0.921761	4416994	4275312	0.967923	116516	14.6942	7.72261	27071386	232.341	0.00899566
AGGAT	170	4870310	735416810	4451164	518050211	116.385	0.913939	4451164	4194992	0.942448	119741	13.7284	7.60811	29362299	245.215	0.00975692
ATTGA	171	4131482	623853782	3801580	444012564	116.797	0.920149	3801580	3658798	0.962441	132914	11.6497	7.01125	30153273	226.863	0.0100198
CATCT	172	13258436	2002023836	12190016	1425886929	116.972	0.919416	12190016	11485099	0.942173	184453	20.3418	8.21691	49602520	268.917	0.0164826
CCTAC	173	7465198	1127244898	6846578	798944189	116.692	0.917133	6846578	6535871	0.954619	176624	13.9818	7.84761	45400789	257.048	0.0150864
GAGGA	174	3213798	485283498	2951294	344745304	116.812	0.91832	2951294	2813077	0.953167	93386	12.3025	6.53382	19993801	214.098	0.00664382
GGAAC	175	9192670	1388093170	8425830	987786610	117.233	0.916581	8425830	8008591	0.950481	150435	18.5179	8.08638	38502535	255.941	0.0127942
GTCAA	176	1753270	264743770	1610750	188482380	117.015	0.918712	1610750	1522650	0.945305	64062	10.5973	6.15022	12566560	196.162	0.00417579
TAATA	177	1817342	274418642	1666690	197572029	118.542	0.917103	1666690	1579192	0.947502	65850	10.5216	6.38641	13879686	210.777	0.00461214
TACAT	178	4140772	625256572	3805066	445974957	117.206	0.918927	3805066	3570000	0.938223	129485	11.398	6.90476	30204914	233.27	0.0100369
TCGTT	180	6902286	1042245186	6368066	746141947	117.169	0.922602	6368066	5634793	0.884852	179105	12.5836	7.70588	43835591	244.748	0.0145663
GGTTGT	181	7011132	1058680932	6459500	753758754	116.69	0.921321	6459500	5796125	0.897302	181032	12.5635	7.66332	45058941	248.9	0.0149728
CCAGCT	182	7418464	1120188064	6815392	789268464	115.807	0.918707	6815392	6045549	0.887043	179559	13.0247	7.31469	42961954	239.264	0.014276
TTCAGA	183	3964314	598611414	3635936	422314851	116.15	0.917167	3635936	3479029	0.956846	88927	14.7957	6.51724	18520172	208.263	0.00615414
TAGGAA	184	5120772	773236572	4707652	546749476	116.141	0.919325	4707652	4455830	0.946508	129241	13.5018	7.11254	30088714	232.811	0.0099983
GCTCTA	185	1485794	224354894	1366738	157959375	115.574	0.91987	1366738	1265351	0.925818	67920	9.26701	6.08596	12743698	187.628	0.00423466
CCACAA	186	4793724	723852324	4385748	502709113	114.623	0.914894	4385748	4146283	0.945399	85628	18.1807	6.30345	16503411	192.734	0.00548399
CTTCCA	187	3001844	453278444	2754180	320717769	116.448	0.917496	2754180	2588553	0.939863	99899	11.1091	6.77483	22234858	222.573	0.00738851
GAGATA	188	4285708	647141908	3962022	455912766	115.071	0.924473	3962022	3758034	0.948514	139728	11.9575	6.61654	27737808	198.513	0.00921711
ATGCCT	190	6498884	981331484	5988792	690939579	115.372	0.921511	5988792	5672922	0.947256	173448	13.2212	7.46154	40528964	233.666	0.0134675
AGTGGA	191	2696970	407242470	2457540	282405687	114.914	0.911223	2457540	2319141	0.943684	89917	11.0073	6.31501	18524157	206.014	0.00615547
ACCTAA	193	3229874	487710974	2956550	344109022	116.389	0.915376	2956550	2800252	0.947135	101652	11.8972	7.04152	22246796	218.853	0.00739248
ATATGT	194	4881190	737059690	4491400	522956256	116.435	0.920144	4491400	4293090	0.955847	126911	13.4726	7.52128	30387385	239.439	0.0100975
ATCGTA	195	3316314	500763414	3040044	354830931	116.719	0.916694	3040044	2885074	0.949024	99707	12.4736	7.23623	22077722	221.426	0.0073363
CATCGT	196	5408652	816706452	4963788	579037837	116.652	0.91775	4963788	4709147	0.9487	139424	13.3501	7.49769	33515356	240.384	0.011137
CGCGGT	197	5730656	865329056	5212558	605661379	116.193	0.909592	5212558	4950791	0.949781	119340	15.0566	7.57443	30123247	252.415	0.0100098
CTATTA	198	8269184	1248646784	7589532	886640855	116.824	0.917809	7589532	7224966	0.951965	167523	15.7957	7.88031	41359054	246.886	0.0137434
GCCAGT	199	5824964	879569564	5321816	621432004	116.771	0.913622	5321816	5019291	0.943154	81113	26.5731	9.50993	18060111	222.654	0.00600127
GGAAGA	200	506730	76516230	464342	54041375	116.383	0.91635	464342	436286	0.939579	15324	13.7046	5.92819	2677325	174.715	0.000889659
GTACTT	202	2801682	423053982	2567910	299061782	116.461	0.91656	2567910	2467454	0.96088	53866	20.6171	7.40354	11399775	211.632	0.00378808
GTTGAA	203	1834656	277033056	1681774	196733224	116.98	0.91667	1681774	1601908	0.952511	43186	16.9877	6.7147	8715851	201.821	0.00289623
TAACGA	206	1898164	286622764	1733408	202004105	116.536	0.913202	1733408	1612025	0.929974	58120	13.7927	7.51835	11998334	206.441	0.00398698
TATTTTT	209	7222758	1090636458	6616310	771352813	116.584	0.916037	6616310	6305784	0.953067	121318	23.6656	10	26197460	215.94	0.00870526
CTTGCTT	212	7578422	1144341722	6914458	805978149	116.564	0.912388	6914458	6418712	0.928303	111662	25.5234	11.0728	24603907	220.343	0.00817573
ATGAAAC	213	17198836	2597024236	15781206	1835275358	116.295	0.917574	15781206	15060469	0.954329	227432	21.9593	9.10696	60083029	264.18	0.0199652
AAAAGTT	216	22666712	3422673512	20846922	2421184910	116.141	0.919715	20846922	19980777	0.958452	247206	27.1463	10	62781804	253.966	0.020862
GAATTCA	217	8583440	1296099440	7849496	915680629	116.655	0.914493	7849496	7496463	0.955025	122962	27.1051	10.9139	26808281	218.021	0.00890823
GAACTTC	218	12166616	1837159016	11114212	1291063899	116.163	0.913501	11114212	10541491	0.948469	147831	30.5299	10.8589	31787841	215.028	0.0105629
GGACCTA	219	578576	87364976	527780	61365109	116.27	0.912205	527780	496012	0.939808	26346	10.0091	6.0598	4878583	185.174	0.00162112
GTCGATT	220	2112748	319024948	1936034	225709949	116.584	0.916358	1936034	1807484	0.933601	60559	14.4533	8.13295	13346440	220.387	0.00443494
AACGCCT	221	2357174	355933274	2157508	250910444	116.296	0.915294	2157508	2065641	0.95742	62810	15.7138	7.65625	13300351	211.755	0.00441963
AATATGC	222	9029032	1363383832	8192084	934476927	114.071	0.907305	8192084	7067723	0.86275	168240	15.4586	7.9322	42402880	252.038	0.0140902
ACGTGTT	223	6593294	995587394	6025328	702005270	116.509	0.913857	6025328	5704120	0.94669	112215	22.7501	10.1788	24436519	217.765	0.00812011
ATTAATT	225	12172444	1838039044	11194836	1301248466	116.236	0.919687	11194836	10713919	0.957041	128993	35.3785	12.0993	27921729	216.459	0.00927822
ATTGGAT	226	11239816	1697212216	10364648	1205312357	116.291	0.922137	10364648	9741205	0.939849	186857	18.0606	8.91803	50618016	270.892	0.0168201
CATAAGT	231	2419772	365385572	2211268	257476622	116.438	0.913833	2211268	2069198	0.935752	68088	14.4374	8.01384	15009177	220.438	0.00498746
CGCTGAT	232	2298332	347048132	2089896	242363326	115.969	0.90931	2089896	1967807	0.941581	59266	15.6043	7.73287	12891641	217.522	0.00428382
CGGTAGA	234	1103932	166693732	995838	115435616	115.918	0.902083	995838	947463	0.951423	42919	11.0056	6.39735	8533785	198.835	0.00283573
CTACGGA	235	7212716	1089120116	6620082	762398905	115.165	0.917835	6620082	6197311	0.936138	153578	14.9106	7.73622	39502433	257.214	0.0131264
GCGGAAT	236	11854468	1790024668	10817682	1262762308	116.731	0.91254	10817682	10275781	0.949906	148587	30.7461	11.7725	31987899	215.281	0.0106294
TAGCGGA	241	8763890	1323347390	8022542	931756257	116.142	0.915409	8022542	7710283	0.961077	117470	27.8012	10.4525	25580913	217.765	0.00850039
TCGAAGA	243	3310766	499925666	3029928	353492721	116.667	0.915174	3029928	2699875	0.891069	77646	16.4269	8.42384	16535954	212.966	0.0054948
TCTGTGA	244	3315450	500632950	3041476	354904347	116.688	0.917364	3041476	2690053	0.884456	97014	11.6922	7.19872	22370104	230.586	0.00743345
TGCTGGA	247	3189794	481658894	2921256	339936439	116.367	0.915813	2921256	2580267	0.883273	95509	11.367	6.84211	21295663	222.97	0.00707642
TAGCATGC	256	9673034	1460628134	8830052	1011868322	114.594	0.912852	8830052	7877940	0.892174	150308	18.328	7.54167	36221078	240.979	0.012036
TAGGCCAT	257	7079552	1069012352	6491722	750780355	115.652	0.916968	6491722	6015617	0.92666	140489	15.9416	7.87065	35347962	251.607	0.0117459
TGCAAGGA	258	4203556	634736956	3830662	445670671	116.343	0.911291	3830662	3645327	0.951618	94805	17.6266	9.24074	20849490	219.92	0.00692816
TGGTACGT	260	6267406	946378306	5712454	662068774	115.899	0.911454	5712454	5006485	0.876416	108019	21.4866	10.5478	23004969	212.972	0.00764441
TCTCAGTC	262	4028306	608274206	3694188	429449782	116.25	0.917057	3694188	3526273	0.954546	87204	18.8365	9.31698	19209588	220.283	0.00638323
CCGGATAT	263	2691444	406408044	2456962	284126768	115.641	0.912879	2456962	2355777	0.958817	73503	15.1701	7.86486	15838600	215.482	0.00526307
CGCCTTAT	264	7568198	1142797898	6908352	782488043	113.267	0.912813	6908352	6361941	0.920906	130856	17.5817	6.74438	29305224	223.95	0.00973795
ACAGGGAA	267	1187524	179316124	1087038	126308151	116.195	0.915382	1087038	1038417	0.955272	46122	11.3568	6.88726	9346969	202.657	0.00310594
ACGTGGTA	272	2246890	339280390	2063136	235096229	113.951	0.918219	2063136	1716428	0.831951	75899	10.3317	6.06114	14616142	192.574	0.00485686
CCATGGGT	275	4588382	692845682	4192420	487202454	116.21	0.913703	4192420	4039741	0.963582	101751	18.2577	9.04651	22220437	218.381	0.00738372
CGCGGAGA	276	4767580	719904580	4338394	501573666	115.613	0.909978	4338394	4115378	0.948595	98683	19.1097	9.60169	21538620	218.261	0.00715716
CGTGTGGT	279	5532542	835413842	5007516	561051710	112.042	0.905102	5007516	4528110	0.904263	122261	14.39	6.62329	26081893	213.33	0.00866686
GCTGTGGA	280	2793814	421865914	2556290	297058209	116.207	0.914982	2556290	2454985	0.96037	69761	16.2969	8.28854	15351289	220.055	0.00510114
GGATTGGT	281	6083464	918603064	5611508	644283462	114.815	0.92242	5611508	5186484	0.924259	122089	16.2086	6.91753	26857910	219.986	0.00892472
GTGAGGGT	282	4330358	653884058	4008748	453431894	113.111	0.925731	4008748	3696582	0.922129	79811	17.8082	6	14558819	182.416	0.00483781
TATCGGGA	283	1655468	249975668	1532258	172476212	112.563	0.925574	1532258	1329939	0.86796	68472	9.56424	6	12102685	176.754	0.00402165
TTCCTGGA	284	3381216	510563616	3108650	356502644	114.681	0.919388	3108650	2809989	0.903926	100916	11.9645	6.76222	21328348	211.348	0.00708728
CTCC	285	6964820	1051687820	6386720	756623396	118.468	0.916997	6386720	6094702	0.954277	119222	23.3607	10.7727	26011839	218.18	0.00864358
TGCA	286	9554346	1442706246	8763558	1039466011	118.612	0.917233	8763558	8249005	0.941285	146915	25.0715	11.2583	31742406	216.06	0.0105478
ACTA	287	13464266	2033104166	12358584	1463727869	118.438	0.91788	12358584	12064359	0.976193	166446	31.442	11.9583	36304695	218.117	0.0120638
CAGA	290	6095344	920396944	5591900	663381283	118.633	0.917405	5591900	5301834	0.948127	108283	22.1561	10.8805	23946548	221.148	0.0079573
AACT	292	13331518	2013059218	12258334	1452951564	118.528	0.9195	12258334	11508988	0.93887	148541	33.976	13.1126	32210430	216.845	0.0107033
GCGT	295	9658092	1458371892	8949508	1047418696	117.036	0.926633	8949508	7957667	0.889174	195037	14.6941	7.90406	51881008	266.006	0.0172398
CGAT	298	12343686	1863896586	11273112	1324684586	117.508	0.91327	11273112	10312428	0.914781	126823	34.676	13.7468	27952864	220.408	0.00928857
GTAA	299	10817336	1633417736	9942104	1170441887	117.726	0.91909	9942104	8851141	0.890268	103466	36.391	14.1766	23141685	223.665	0.00768984
AGGC	303	8812940	1330753940	8090258	919169190	113.614	0.917998	8090258	7033379	0.869364	164266	15.8166	6.7477	37416542	227.78	0.0124333
TCAC	307	6046928	913086128	5549854	658667548	118.682	0.917797	5549854	4906736	0.88412	103013	22.0111	11.5627	22353534	216.997	0.00742795
TGCGA	309	14466138	2184386838	13279308	1565398641	117.883	0.917958	13279308	12161000	0.915786	150838	34.6272	13.1946	32438143	215.053	0.010779
CGCTT	310	18244436	2754909836	16703668	1961212747	117.412	0.915549	16703668	15730383	0.941732	203929	23.5626	8.45205	55717132	273.218	0.0185145
CTAGC	315	8732284	1318574884	8054346	936084021	116.221	0.922364	8054346	7441181	0.923872	194169	13.9547	7.53182	50319504	259.153	0.0167209
ACAAA	316	14749096	2227113496	13592886	1592596217	117.164	0.921608	13592886	12763347	0.938973	199456	20.8896	8.43836	53614381	268.803	0.0178157
TTCTC	318	9261770	1398527270	8551950	998190701	116.721	0.92336	8551950	7950797	0.929706	190112	15.0248	7.40397	48157782	253.313	0.0160025
AGCCC	319	13584146	2051206046	12377338	1451787252	117.294	0.911161	12377338	11748450	0.94919	151410	34.0168	12.6622	32770235	216.434	0.0108894
GTATT	320	13001228	1963185428	11946936	1404637240	117.573	0.918908	11946936	10545972	0.882734	120685	37.562	14.5375	25939829	214.938	0.00861965
CTGTA	322	2128574	321414674	1951994	229867430	117.76	0.917043	1951994	1873943	0.960015	66178	13.6058	8	14688087	221.948	0.00488076
ACCGT	323	9768530	1475048030	8942048	1055655204	118.055	0.915393	8942048	7926272	0.886405	121935	28.9874	12.9669	26190350	214.789	0.0087029
GCTTA	324	4988886	753321786	4596542	537555087	116.948	0.921356	4596542	4284778	0.932174	136534	12.3901	6.76664	31339840	229.539	0.010414
GGTGT	335	7062958	1066506658	6540786	761581822	116.436	0.926069	6540786	6118211	0.935394	146529	15.1188	6.86301	34250678	233.747	0.0113813
AGGAT	337	13546182	2045473482	12385206	1446680169	116.807	0.914295	12385206	11909354	0.961579	149654	32.9954	11.8805	32451872	216.846	0.0107836
ATTGA	338	4544004	686144604	4185210	491818329	117.513	0.92104	4185210	4044402	0.966356	88278	19.9164	8.76159	19427294	220.069	0.00645557
CATCT	339	22237654	3357885754	20490730	2409764628	117.603	0.921443	20490730	19396782	0.946613	216631	26.7199	9.14213	59756549	275.845	0.0198567
CCTAC	347	8961670	1353212170	8259450	958072336	115.997	0.921642	8259450	7474460	0.904959	198512	13.7447	7.62304	51754757	260.713	0.0171978
GAGGA	348	6198136	935918536	5724286	662932125	115.81	0.92355	5724286	5364890	0.937216	116093	16.3556	6.20192	24839706	213.964	0.00825409
GGAAC	349	8870712	1339477512	8182144	960627491	117.405	0.922377	8182144	7164696	0.87565	184936	13.9313	7.97267	48968568	264.787	0.016272

## Sheet: Table S2
				Supplementary Table S2. SNPs statistics (Homozygous read depth ≥ 90%; Heterozygous 40% ≤ read depth ≤ 60%) of 197 pepper germplasm.
Barcode	Sample	Total	Homozygous (read depth ≥ 90%)	Heterozygous (40% ≤ read depth ≤ 60%))	No. of etc. SNP (20% ≤ read rate < 40%, 60% < read rate < 90%)
TGCA	8	155518	147399	2636	5483
ACTA	11	7801	5041	933	1827
CAGA	13	68791	66014	931	1846
AACT	15	13291	9286	1245	2760
GCGT	16	6869	5380	518	971
CGAT	17	5424	3513	690	1221
GTAA	18	13633	10975	843	1815
AGGC	19	44219	37868	2027	4324
GATC	20	10098	7821	771	1506
TCAC	21	59451	54033	1797	3621
TGCGA	23	56823	51810	1649	3364
CGCTT	24	11994	8273	1237	2484
TCACC	27	19615	15299	1610	2706
CTAGC	29	41841	30979	3955	6907
ACAAA	31	45897	33534	4388	7975
TTCTC	32	27915	22837	1727	3351
AGCCC	33	7505	5952	527	1026
GTATT	34	20169	17335	930	1904
CTGTA	36	5855	4904	340	611
ACCGT	37	7715	5985	563	1167
GCTTA	38	17238	15087	677	1474
GGTGT	39	25130	22070	1049	2011
AGGAT	40	77274	44770	10741	21763
ATTGA	41	14677	11198	1155	2324
CATCT	42	21561	17424	1246	2891
CCTAC	43	30657	26857	1235	2565
GAGGA	44	21560	17203	1565	2792
GGAAC	45	21300	17980	1137	2183
GTCAA	46	11761	9138	858	1765
TAATA	47	40036	33909	2014	4113
TACAT	49	25946	18743	2345	4858
TCGTT	50	12794	9727	1052	2015
GGTTGT	51	10793	8332	789	1672
CCAGCT	52	16704	13042	1302	2360
TTCAGA	53	10080	8497	520	1063
TAGGAA	55	14341	12493	650	1198
GCTCTA	56	7484	5827	572	1085
CCACAA	57	11210	7490	1189	2531
ATGCCT	61	17444	14816	960	1668
AGTGGA	62	14418	11321	1112	1985
ACCTAA	63	10379	7947	830	1602
ATATGT	64	34971	31037	1279	2655
ATCGTA	65	55484	47060	2890	5534
CATCGT	66	37659	30130	2627	4902
CGCGGT	67	28530	21023	2606	4901
CTATTA	68	22566	19191	1061	2314
GCCAGT	69	47873	43089	1429	3355
GGAAGA	70	17165	15213	680	1272
TAACGA	80	85440	78155	2460	4825
TGGCTA	81	63739	56611	2356	4772
TATTTTT	82	73716	65472	2516	5728
CTTGCTT	85	46188	39882	1953	4353
AAAAGTT	89	60383	55295	1560	3528
AACGCCT	94	10014	6216	1187	2611
AATATGC	96	39491	35020	1394	3077
ACGTGTT	104	36314	32413	1221	2680
ATTAATT	112	11593	9238	747	1608
ATTGGAT	113	14548	9108	1630	3810
CATAAGT	114	44674	32102	4397	8175
CGCTGAT	115	130249	117347	4284	8618
CGGTAGA	116	68977	61956	2234	4787
CTACGGA	117	33518	27680	1778	4060
GCGGAAT	118	37763	32513	1595	3655
TAGCGGA	119	19906	14003	1802	4101
TAGCATGC	124	18951	11895	2100	4956
TAGGCCAT	125	14755	10189	1387	3179
TGCAAGGA	126	44133	36836	2292	5005
TGGTACGT	127	17350	12042	1789	3519
TCTCAGTC	128	24167	19959	1366	2842
CCGGATAT	129	40286	36067	1263	2956
CGCCTTAT	130	95268	85724	2902	6642
AACCGAGA	131	12503	8055	1397	3051
ACAGGGAA	132	58385	52900	1722	3763
ACGTGGTA	136	23464	19771	1108	2585
CCATGGGT	137	30340	25801	1390	3149
CGCGGAGA	138	14352	11467	1035	1850
CGTGTGGT	139	33545	27606	1897	4042
GCTGTGGA	140	24682	19612	1598	3472
GGATTGGT	143	22603	18136	1310	3157
GTGAGGGT	144	9904	4092	1623	4189
TATCGGGA	145	19501	13872	1562	4067
TTCCTGGA	146	50333	44668	1781	3884
CTCC	147	97581	89179	2496	5906
TGCA	149	81134	73487	2279	5368
ACTA	150	87227	71935	5224	10068
CAGA	151	56686	48840	2478	5368
AACT	152	211711	193600	6130	11981
GCGT	153	138344	124589	4679	9076
CGAT	154	93011	86142	2024	4845
GTAA	155	47396	43189	1315	2892
AGGC	158	52005	46970	1540	3495
GATC	159	139079	121148	6000	11931
TCAC	160	89739	83491	1858	4390
TGCGA	161	71656	63839	2225	5592
CGCTT	163	64377	57116	2120	5141
TCACC	164	88128	77553	3333	7242
CTAGC	165	41491	35305	1900	4286
ACAAA	166	16742	14973	501	1268
TTCTC	167	39932	34689	1686	3557
GTATT	169	24537	20544	1087	2906
CTGTA	170	38399	32963	1562	3874
ACCGT	171	34014	29924	1200	2890
GCTTA	172	75987	59988	4721	11278
GGTGT	173	56733	49871	2023	4839
AGGAT	174	25437	21833	960	2644
ATTGA	175	48234	40795	2335	5104
CATCT	176	16511	14729	532	1250
CCTAC	177	17218	14916	702	1600
GAGGA	178	45341	40205	1580	3556
GGAAC	180	174193	166531	2250	5412
GTCAA	181	152278	141030	3525	7723
TAATA	182	174668	166531	2515	5622
TACAT	183	9859	7594	677	1588
TCGTT	184	40163	36209	1183	2771
GGTTGT	185	16972	15437	450	1085
CCAGCT	186	19871	17921	593	1357
TTCAGA	187	38207	35433	819	1955
TAGGAA	188	46260	43018	1012	2230
GCTCTA	190	72631	67418	1536	3677
CCACAA	191	25124	21956	971	2197
CTTCCA	193	35220	31630	1077	2513
GAGATA	194	43344	36849	2090	4405
ATGCCT	195	33873	28112	1966	3795
AGTGGA	196	49948	42683	2422	4843
ACCTAA	197	41563	36675	1496	3392
ATATGT	198	66065	52929	4589	8547
ATCGTA	199	28086	24771	1050	2265
CATCGT	200	1081	742	100	239
CGCGGT	202	4772	3455	443	874
CTATTA	203	2037	1076	278	683
GCCAGT	206	18532	16636	573	1323
GTACTT	209	46585	42489	1178	2918
GTTGAA	212	48381	41884	2201	4296
TAACGA	213	100588	90918	2965	6705
TGGCTA	216	93478	83668	2887	6923
TATTTTT	217	42936	36905	1969	4062
CTTGCTT	218	61564	50758	3905	6901
ATGAAAC	219	6596	5976	181	439
AAAAGTT	220	19910	17649	709	1552
GAATTCA	221	24974	23142	530	1302
GAACTTC	222	194273	186841	2067	5365
GGACCTA	223	47610	41180	2131	4299
GTCGATT	225	62466	58021	1382	3063
AACGCCT	226	102826	95323	2223	5280
AATATGC	231	22303	19515	802	1986
ACGTGTT	232	19335	17419	561	1355
ATTAATT	234	13981	12439	486	1056
ATTGGAT	235	51405	45173	1800	4432
CATAAGT	236	81772	76346	1754	3672
CGCTGAT	241	29478	26000	1011	2467
CGGTAGA	243	72932	69409	1042	2481
CTACGGA	244	84143	79522	1352	3269
GCGGAAT	247	81585	76788	1375	3422
TCGAAGA	256	143669	136677	2184	4808
TCTGTGA	257	51241	46251	1370	3620
TGCTGGA	258	32250	26498	1881	3871
ACGACTAC	260	109445	104577	1481	3387
TAGCATGC	262	30611	26697	1273	2641
TAGGCCAT	263	19314	16857	749	1708
TGCAAGGA	264	19676	16164	1079	2433
TCTCAGTC	267	16825	15411	434	980
CCGGATAT	272	53129	51037	642	1450
CGCCTTAT	275	26371	22085	1357	2929
AACCGAGA	276	47398	43969	1007	2422
ACAGGGAA	279	39995	36597	1051	2347
ACGTGGTA	280	17971	15442	781	1748
CCATGGGT	281	36154	32611	1064	2479
CGCGGAGA	282	5242	3686	490	1066
CGTGTGGT	283	18125	16795	398	932
GCTGTGGA	284	29556	26144	1145	2267
GGATTGGT	285	46153	42268	1210	2675
GTGAGGGT	286	88828	75812	4627	8389
TATCGGGA	287	13274	9180	1223	2871
TTCCTGGA	290	51832	46752	1573	3507
CTCC	292	78142	73118	1615	3409
TGCA	295	99169	92167	2119	4883
ACTA	298	50601	46596	1224	2781
CAGA	299	58076	52506	1917	3653
AACT	303	29770	24614	1558	3598
CGAT	307	108088	102301	1869	3918
GTAA	309	118554	109776	2874	5904
AGGC	310	90798	82076	2476	6246
TCAC	315	66308	58762	2316	5230
TGCGA	316	96524	89160	2266	5098
CGCTT	318	86892	80399	1972	4521
TCACC	319	69395	63563	1881	3951
CTAGC	320	130161	123334	2289	4538
ACAAA	322	19633	16873	781	1979
TTCTC	323	134081	128206	1721	4154
AGCCC	324	45275	40677	1406	3192
GTATT	335	46660	41010	1656	3994
CTGTA	337	45362	40500	1501	3361
ACCGT	338	18525	14816	1212	2497
GCTTA	339	93645	83658	3139	6848
GGTGT	347	86002	78453	2231	5318
AGGAT	348	28693	24074	1283	3336
ATTGA	349	202360	193335	2668	6357

## Sheet: Table S3
List of SNPs significantly associated with anthracnose resistance in GWAS analysis of 2020 field experiment.
Chr.	Position (bp.)	Ref.	Alt.	p-value (log)	Genic/Intergenic	Feature	Gene ID	Description
1	184229967	T	C	3.05	Intergenic	-	-	-
2	146421570	A	G	3.78	Genic	Intron	CA02g17350	Serine/threonine-protein kinase
2	169769217	A	T	3.21	Intergenic	-	-	-
3	11353867	T	G	3.94	Intergenic	-	-	-
3	1918096	T	G	3.45	Genic	exon,CDS	CA03g04510	CC-NBS-LRR protein, putative
3	11330213	T	G	3.14	Intergenic	-	-	-
4	98389968	A	T	3.53	Intergenic	-	-	-
5	13174755	C	T	3.59	Genic	exon,CDS	CA05g04030	Detected protein of unknown function
5	10706919	G	T	3.35	Genic	Intron	CA05g03560	PREDICTED: diphthine--ammonia ligase-like isoform X1
5	10706983	A	G	3.35	Genic	Intron	CA05g03560	PREDICTED: diphthine--ammonia ligase-like isoform X1
8	182148147	G	C	3.83	Genic	exon,CDS	CA08g12160	ACS2
8	172191878	C	T	3.69	Intergenic	-	-	-
8	2236693	G	C	3.63	Genic	exon,CDS	CA01g33750	Nuclear RNA binding protein (Fragment)
8	190826658	A	G	3.21	Genic	Intron	CA08g18220	Putative ternary complex factor MIP1
8	190826665	C	T	3.08	Genic	Intron	CA08g18220	Putative ternary complex factor MIP1
9	251165480	C	G	4.13	Intergenic	-	-	-
9	251165508	T	C	3.66	Intergenic	-	-	-
9	251165560	T	C	3.49	Intergenic	-	-	-
9	30608039	C	T	3.21	Genic	Intron	CA09g04480	Retinol dehydrogenase
9	257933134	G	A	3.01	Genic	Intron	CA09g17980	F-box-containing protein 1
10	5192022	A	G	3.17	Genic	Intron	CA10g01780	DNA-directed DNA polymerases, putative
10	5192010	T	C	3.13	Genic	Intron	CA10g01780	DNA-directed DNA polymerases, putative
11	3654665	A	C	3.01	Genic	exon,CDS	CA11g00310	Receptor-like protein kinase
12	69838844	G	A	3.25	Intergenic	-	-	-
12	219997538	A	C	3.15	Intergenic	-	-	-
List of SNPs significantly associated with anthracnose resistance in GWAS analysis of 2020 in vitro experiment.
Chr.	Position (bp.)	Ref.	Alt.	p-value (log)	Genic/Intergenic	Feature	Gene ID	Description
1	72205734	G	T	3.78	Intergenic	-	-	-
1	240038634	T	C	3.4	Intergenic	-	-	-
1	37429407	G	C	3.36	Genic	Intron	CA01g29280	Receptor serine-threonine protein kinase, putative
1	236302055	C	T	3.18	Genic	Intron	CA01g26910	Hop-interacting protein THI113
1	241117487	T	C	3.01	Intergenic
2	136650129	T	C	4.38	Genic	Intron	CA02g24920	Tetratricopeptide repeat protein, tpr, putative
2	168326088	C	T	3.39	Genic	exon,CDS	CA02g30290	Detected protein of unknown function
2	163793937	T	C	3.37	Genic	exon,CDS	CA02g27150	COBRA protein
2	163200476	C	T	3.03	Genic	exon,CDS	CA02g26870	E3 ubiquitin-protein ligase UBR4
2	160835714	C	T	3.02	Intergenic	-	-	-
3	35501082	T	C	3.04	Genic	exon,CDS	LOC107864021	Translocase of chloroplast 159
5	86186014	A	T	3.29	Genic	Intron	CA05g11210	Detected protein of unknown function
5	8756614	A	T	3.14	Genic	exon,CDS	CA05g03080	Mas-binding factor MBF2
6	184921356	C	G	4.73	Genic	Intron	CA06g12230	PREDICTED: protein cornichon homolog 4-like
6	243131162	C	A	3.87	Genic	Intron	CA06g24570	Hop-interacting protein THI033
6	708730	T	C	3.38	Genic	exon,CDS	CA05g15150	Sodium/hydrogen exchanger
6	184921334	G	A	3.31	Genic	Intron	CA06g12230	PREDICTED: protein cornichon homolog 4-like
6	218563362	C	A	3.23	Genic	exon,CDS	CA06g17750	Tyrosine kinase family protein isoform 1
6	86179881	T	C	3.11	Genic	exon,CDS	CA06g07190	Protein binding protein, putative
6	86853369	A	T	3.07	Genic	exon,CDS	CA06g07210	Scythe/bat3, putative
7	10462272	C	T	4.73	Intergenic	-	-	-
7	221945625	C	G	3.88	Intergenic	-	-	-
7	221945611	A	G	3.47	Intergenic	-	-	-
7	10462160	G	T	3.4	Intergenic	-	-	-
7	10462161	C	G	3.33	Intergenic	-	-	-
7	221945749	A	T	3.07	Intergenic	-	-	-
8	27600044	A	G	4.04	Genic	exon,CDS	CA01g28770	Pentatricopeptide repeat protein
8	48769047	G	T	3.36	Intergenic	-	-	-
9	102371615	G	T	3.03	Intergenic	-	-	-
10	220272108	T	A	3.03	Intergenic	-	-	-
12	18460808	G	A	3.9	Genic	Intron	CA12g05320	Galactose oxidase/kelch repeat superfamily protein isoform 2
12	18460849	G	A	3.9	Genic	exon,CDS	CA12g05320	Galactose oxidase/kelch repeat superfamily protein isoform 2

## Sheet: Table S4
		Table S4. Accession introduction number and origin information.
ID	IT Number	Species	자원명	Country Code (Alpha-3)
8	158637	Capsicum chinense	C00303	PER
11	158805	Capsicum chinense	C00943	PER
13	163518	Capsicum chinense	PI224444	BOL
15	183649	Capsicum chinense	PI159233	USA
16	183654	Capsicum chinense	1 Sca	PER
17	183657	Capsicum chinense	1 Sca	ESP
18	183659	Capsicum chinense	Miscucho	PER
19	183660	Capsicum chinense	Mishme	PER
20	191654	Capsicum chinense	C00303	PER
21	191655	Capsicum chinense	C04601	MEX
23	219987	Capsicum chinense	C04685	BRA
24	221687	Capsicum chinense	07A-016	USA
27	228978	Capsicum chinense	Cajamarca	USA
29	229191	Capsicum chinense	chi 9/1006-2	HUN
31	229193	Capsicum chinense	chi 10/1013-2	HUN
32	229194	Capsicum chinense	chi 10/1014-1	HUN
33	229195	Capsicum chinense	chi 11/1016-1	HUN
34	229196	Capsicum chinense	chi 12/1017-1	HUN
36	229198	Capsicum chinense	chi 12/1020-1	HUN
37	229199	Capsicum chinense	chi 12/1020-2	HUN
38	229200	Capsicum chinense	chi 12/1021-1	HUN
39	229201	Capsicum chinense	chi 12/1021-2	HUN
40	229202	Capsicum chinense	chi 12/1023	HUN
41	229203	Capsicum chinense	chi 15/1024	HUN
42	229204	Capsicum chinense	chi 16/1025-1	HUN
43	229205	Capsicum chinense	chi 16/1025-2	HUN
44	229206	Capsicum chinense	chi 16/1028-1	HUN
45	229207	Capsicum chinense	chi 16/1028-2	HUN
46	229208	Capsicum chinense	chi 18/1031-1	HUN
47	229209	Capsicum chinense	chi 18/1031-2	HUN
49	229211	Capsicum chinense	chi 22a/1036	HUN
50	229212	Capsicum chinense	chi 22b/1037-1	HUN
51	229213	Capsicum chinense	chi 22b/1037-2	HUN
52	229214	Capsicum chinense	chi 30/1046-1	HUN
53	229215	Capsicum chinense	chi 38/1051-2	HUN
55	235725	Capsicum chinense	C01556	GBR
56	235726	Capsicum chinense	C02677	PER
57	235732	Capsicum chinense	AJI BROWN	USA
61	236713	Capsicum chinense	C04456	COL
62	236714	Capsicum chinense	C04459	COL
63	236715	Capsicum chinense	C04466	COL
64	236716	Capsicum chinense	C04529	BOL
65	236717	Capsicum chinense	C04531	BOL
66	236718	Capsicum chinense	C04533	BOL
67	236719	Capsicum chinense	C04539	ECU
68	236720	Capsicum chinense	C04548	SUR
69	236721	Capsicum chinense	C04687	BRA
70	236722	Capsicum chinense	C04714	BRA
80	236737	Capsicum chinense	C04411-B	PER
81	236738	Capsicum chinense	C04417	BOL
82	236739	Capsicum chinense	C04429	GUY
85	236742	Capsicum chinense	C04586	ECU
89	236746	Capsicum chinense	TC06252	UGA
94	237729	Capsicum chinense	C 01652	PER
96	237731	Capsicum chinense	NUM-3 R.O.	CRI
104	247198	Capsicum chinense	Ama 9	BRA
112	261197	Capsicum chinense	Peru-5414	CRI
113	261199	Capsicum chinense	No.1491	PER
114	261200	Capsicum chinense	Peru-7208	CRI
115	261201	Capsicum chinense	PI 260527	PER
116	261202	Capsicum chinense	PI 260522	PER
117	261203	Capsicum chinense	PI 281305	BOL
118	261204	Capsicum chinense	PI 281302	BOL
119	261208	Capsicum chinense	PI 315010	PER
124	261213	Capsicum chinense	PI 315018	PER
125	261215	Capsicum chinense	PI 315021	PER
126	261216	Capsicum chinense	Limo	PER
127	261217	Capsicum chinense	PI 439454	PER
128	261218	Capsicum chinense	PI 439453	PER
129	261219	Capsicum chinense	BGH 4285	BRA
130	261220	Capsicum chinense	PI 439464	PER
131	261221	Capsicum chinense	Peru-5363	CRI
132	261222	Capsicum chinense	PI 497980	BRA
136	261311	Capsicum chinense	칠레고추	ECU
137	261313	Capsicum chinense	ECU-KJB-2009-고추11	ECU
138	261401	Capsicum chinense	chi 11/1016-2	HUN
139	261402	Capsicum chinense	chi 5/1003-2	HUN
140	261409	Capsicum chinense	chi-25	HUN
143	261425	Capsicum chinense	VC111a	USA
144	261426	Capsicum chinense	TC06461	UNK
145	261431	Capsicum chinense	TC 07589	ECU
146	261432	Capsicum chinense	1Sca	BOL
147	261433	Capsicum chinense	1Sca	BOL
149	261436	Capsicum chinense	C 04891	PER
150	261442	Capsicum chinense	C 04710	BRA
151	261444	Capsicum chinense	C 04709	BRA
152	261445	Capsicum chinense	C 04706	BRA
153	261446	Capsicum chinense	C 04700	BRA
154	261447	Capsicum chinense	C 04697	BRA
155	261448	Capsicum chinense	C 04695	BRA
158	261451	Capsicum chinense	C 04680	BRA
159	261452	Capsicum chinense	C 04677	BRA
160	261453	Capsicum chinense	C 04676	BRA
161	261454	Capsicum chinense	C 04622	MEX
163	261457	Capsicum chinense	C 04541	MEX
164	261458	Capsicum chinense	C 04532	BOL
165	261459	Capsicum chinense	C 04511-C	PER
166	261460	Capsicum chinense	C 04511-B	PER
167	261461	Capsicum chinense	C 04506-B	BOL
169	261463	Capsicum chinense	C 04477	PER
170	261464	Capsicum chinense	C 04473	ECU
171	261465	Capsicum chinense	C 04470-A	ECU
172	261466	Capsicum chinense	C 04469-B	ECU
173	261467	Capsicum chinense	C 04469-A	ECU
174	261468	Capsicum chinense	C 04464-C	COL
175	261469	Capsicum chinense	C 04464-B	COL
176	261470	Capsicum chinense	C 04464-A	COL
177	261471	Capsicum chinense	C 04460-A	COL
178	261472	Capsicum chinense	C 04455	COL
180	261474	Capsicum chinense	C 04449	COL
181	261475	Capsicum chinense	C 04448-A	COL
182	261476	Capsicum chinense	C 04443	COL
183	261477	Capsicum chinense	C 04423	CRI
184	261478	Capsicum chinense	C 04421-A	BOL
185	261479	Capsicum chinense	C 04419	BOL
186	261480	Capsicum chinense	C 04402	BRA
187	261542	Capsicum chinense	Habanero No. 24	MEX
188	261544	Capsicum chinense	Habanero No. 9	MEX
190	261546	Capsicum chinense	Habanero Rojo	MEX
191	261547	Capsicum chinense	W-C 1037	ECU
193	264108	Capsicum chinense	Grif 9293	COL
194	264110	Capsicum chinense	COL NO.381	PER
195	264111	Capsicum chinense	COL NO.385	PER
196	264112	Capsicum chinense	Misquiucho	PER
197	264113	Capsicum chinense	COL NO.396	PER
198	264114	Capsicum chinense	PI 260523	PER
199	264115	Capsicum chinense	PI 260557	PER
200	264119	Capsicum chinense	PI 439445	PER
202	264121	Capsicum chinense	PI 439449	PER
203	264122	Capsicum chinense	PI 439451	PER
206	264126	Capsicum chinense	BGH 1692	BRA
209	264141	Capsicum chinense	C 04745	BOL
212	270460	Capsicum chinense	C 02594	CRI
213	270462	Capsicum chinense	C 04409	CUB
216	270474	Capsicum chinense	C04437	ECU
217	270475	Capsicum chinense	C04463	COL
218	270476	Capsicum chinense	C04468	COL
219	270477	Capsicum chinense	C04503	BOL
220	270478	Capsicum chinense	C04587	ECU
221	270479	Capsicum chinense	C04686	BRA
222	270487	Capsicum chinense	AC12-193	USA
223	270613	Capsicum chinense	NUM-476 R.B.-L.G.G.-J.L.	GTM
225	270673	Capsicum chinense	AC12-170	BRA
226	270683	Capsicum chinense	Spain 5	ESP
231	283498	Capsicum chinense	C04433	BOL
232	283499	Capsicum chinense	C04505	BOL
234	283952	Capsicum chinense	C 04422	CRI
235	283954	Capsicum chinense	C 04502	BOL
236	283956	Capsicum chinense	C 04681	BRA
241	284006	Capsicum chinense	chi 12/1022	HUN
243	284039	Capsicum chinense	Grif 9193	COL
244	284040	Capsicum chinense	Grif 9224	CRI
247	284043	Capsicum chinense	Grif 9247	CRI
256	284052	Capsicum chinense	Grif 9317	CRI
257	284054	Capsicum chinense	No.1541	BOL
258	284055	Capsicum chinense	PI 260466	PER
260	284057	Capsicum chinense	Portachuela	BOL
262	284059	Capsicum chinense	COL NO.399	PER
263	284060	Capsicum chinense	Lantern	PER
264	284061	Capsicum chinense	PI 439444	PER
267	284064	Capsicum chinense	BGH 514	BRA
272	284069	Capsicum chinense	Grif 9338	COL
275	289005	Capsicum chinense	C04613	CRI
276	289015	Capsicum chinense	C04547	PRI
279	289318	Capsicum chinense	C 04684	BRA
280	289355	Capsicum chinense	PI 315030	PER
281	289356	Capsicum chinense	PI 439418	BOL
282	289357	Capsicum chinense	PI 439438	PER
283	289358	Capsicum chinense	PI 497983	BRA
284	289359	Capsicum chinense	bido (Tacana)	BOL
285	289360	Capsicum chinense	AMA 6	BRA
286	291477	Capsicum chinense	C 04698	BRA
287	291478	Capsicum chinense	Peru-5364	CRI
290	293377	Capsicum chinense	C04560	VEN
292	293395	Capsicum chinense	CHILE HABANERO MANZANO	MEX
295	293674	Capsicum chinense	Caribbean Red	USA
298	305239	Capsicum chinense	C04420	BOL
299	305240	Capsicum chinense	C04504	BOL
303	305249	Capsicum chinense	C04401	PER
307	305434	Capsicum chinense	C 04450-B	COL
309	305436	Capsicum chinense	C 04460-B	COL
310	305437	Capsicum chinense	C 04462	COL
315	305443	Capsicum chinense	C 04615	CRI
316	305444	Capsicum chinense	C 04690	BRA
318	305446	Capsicum chinense	C 04702	BRA
319	305447	Capsicum chinense	C 04708	BRA
320	305448	Capsicum chinense	C 04733	GTM
322	305452	Capsicum chinense	C 04759	ECU
323	305455	Capsicum chinense	C 04772	COL
324	305464	Capsicum chinense	Ama 7	BRA
335	305498	Capsicum chinense	PI 260477	PER
337	305500	Capsicum chinense	PI 315022	PER
338	305501	Capsicum chinense	PI 315027	PER
339	305502	Capsicum chinense	PI 439419	COL
347	305510	Capsicum chinense	PI 543193	BOL
348	305511	Capsicum chinense	Ecu 2241	ECU
349	305512	Capsicum chinense	PI 653671	CRI
